# Supplementary material for: PI3-Kinase p110α Deficiency Modulates T Cell Homeostasis and Function and Attenuates Experimental Allergic Encephalitis in Mature Mice
Source: Int J Mol Sci. 2021 Aug 13;22(16):8698. doi: 10.3390/ijms22168698 (PMC8395417; doi:10.3390/ijms22168698)
Supplement: Supplementary file 1 [file ijms-22-08698-s001.zip]

Archive with 1 entries (1 files):
- ijms-1321073-supplementary.pdf
